# Supplementary material for: Aroma Compound Changes in the Jiangxiangxing Baijiu Solid-State Distillation Process: Description, Kinetic Characters and Cut Point Selection
Source: Foods. 2024 Jan 11;13(2):232. doi: 10.3390/foods13020232 (PMC10814311; doi:10.3390/foods13020232)
Supplement: Supplementary file 1 [file foods-13-00232-s001.zip]

Archive with 1 entries (1 files):
- foods-2795814-supplementary.pdf
